# Supplementary material for: Vitamin D Deficiency as an Independent Predictor for Plaque Vulnerability and All-Cause Mortality in Patients with High-Grade Carotid Disease
Source: J Clin Med. 2025 Jul 21;14(14):5163. doi: 10.3390/jcm14145163 (PMC12295226; doi:10.3390/jcm14145163)
Supplement: Supplementary file 1 [file jcm-14-05163-s001.zip]

Archive with 1 entries (1 files):
- jcm-3730660-supplementary.pdf
